# Supplementary material for: Health Outcomes of Construction Workers Building Infrastructure for Mega-Sporting Events: A Systematic Review of the Literature
Source: Int J Environ Res Public Health. 2024 Dec 24;22(1):4. doi: 10.3390/ijerph22010004 (PMC11765195; doi:10.3390/ijerph22010004)
Supplement: Supplementary file 1 [file ijerph-22-00004-s001.zip]

Archive with 1 entries (1 files):
- ijerph-3315867-supplementary.pdf
